# Supplementary material for: Revealing the hidden third dimension of point defects in two-dimensional MXenes
Source: Nat Commun. 2026 Apr 14;17:3473. doi: 10.1038/s41467-026-71670-y (PMC13079715; doi:10.1038/s41467-026-71670-y)
Supplement: Supplementary file 3 — Source Data [file 41467_2026_71670_MOESM3_ESM.xlsx]

## Sheet: Fig. 1e
percent_HF	layer	atoms_n	defects_n	defect_percent
5	middle	17626	37	0.209917
5	outer	34954	716	2.04841
9_1	middle	15114	33	0.218341
9_1	outer	29710	641	2.15752
12_5	middle	18627	129	0.692543
12_5	outer	35696	1837	5.14623

## Sheet: Fig. 2a
layer	defect_count
M''	6
M'_min	14
M'_max	20

## Sheet: Fig. 2b
percent	total_atoms	defect_count	surface_cluster_count	complex_count	nanopore_count
12.5	56289	1966	504	486	163
9.1	45498	674	167	79	7
5	53333	753	268	76	31

## Sheet: Fig. 2c
percent	category	mean_clusters_per_900nm2	n_samples
12.5	complex	71.5811	26
12.5	nanopore	15.039	26
12.5	surface_cluster	105.382	26
5	complex	13.2673	28
5	nanopore	3.09325	28
5	surface_cluster	55.8959	28
9.1	complex	23.7292	23
9.1	nanopore	1.41764	23
9.1	surface_cluster	60.8972	23

## Sheet: Fig. 2d
percent	category	sample_id	cluster_size
12.5	surface_cluster	0	2
12.5	surface_cluster	0	2
12.5	surface_cluster	0	3
12.5	surface_cluster	0	2
12.5	complex	0	2
12.5	complex	0	2
12.5	surface_cluster	0	2
12.5	surface_cluster	1	2
12.5	surface_cluster	1	3
12.5	complex	1	2
12.5	complex	1	6
12.5	nanopore	1	12
12.5	surface_cluster	1	5
12.5	surface_cluster	1	2
12.5	surface_cluster	1	2
12.5	complex	1	2
12.5	surface_cluster	1	2
12.5	complex	1	3
12.5	complex	2	2
12.5	complex	2	2
12.5	nanopore	2	6
12.5	complex	2	4
12.5	complex	2	4
12.5	surface_cluster	2	10
12.5	complex	2	3
12.5	complex	2	2
12.5	surface_cluster	2	2
12.5	nanopore	2	4
12.5	surface_cluster	2	2
12.5	complex	2	2
12.5	surface_cluster	2	2
12.5	complex	2	2
12.5	surface_cluster	2	7
12.5	complex	2	3
12.5	surface_cluster	2	2
12.5	complex	3	2
12.5	surface_cluster	3	2
12.5	surface_cluster	3	2
12.5	complex	3	4
12.5	surface_cluster	3	3
12.5	complex	3	2
12.5	complex	3	3
12.5	surface_cluster	3	2
12.5	surface_cluster	3	2
12.5	complex	3	3
12.5	complex	3	4
12.5	surface_cluster	4	2
12.5	surface_cluster	4	2
12.5	surface_cluster	4	2
12.5	complex	4	5
12.5	surface_cluster	4	2
12.5	surface_cluster	4	2
12.5	nanopore	4	10
12.5	complex	4	2
12.5	surface_cluster	4	2
12.5	complex	4	3
12.5	nanopore	4	10
12.5	surface_cluster	4	2
12.5	surface_cluster	4	3
12.5	nanopore	4	5
12.5	nanopore	4	3
12.5	complex	4	4
12.5	surface_cluster	5	5
12.5	complex	5	6
12.5	surface_cluster	5	3
12.5	surface_cluster	5	3
12.5	surface_cluster	5	2
12.5	complex	5	2
12.5	complex	5	2
12.5	complex	5	5
12.5	surface_cluster	5	8
12.5	complex	5	17
12.5	surface_cluster	5	4
12.5	surface_cluster	5	7
12.5	complex	5	3
12.5	surface_cluster	6	2
12.5	surface_cluster	6	2
12.5	surface_cluster	6	2
12.5	surface_cluster	6	2
12.5	surface_cluster	6	2
12.5	surface_cluster	6	3
12.5	surface_cluster	6	2
12.5	complex	6	3
12.5	nanopore	6	9
12.5	surface_cluster	6	3
12.5	surface_cluster	6	2
12.5	complex	6	6
12.5	nanopore	7	11
12.5	surface_cluster	7	2
12.5	complex	7	2
12.5	surface_cluster	7	3
12.5	complex	7	5
12.5	nanopore	7	3
12.5	surface_cluster	7	2
12.5	surface_cluster	7	2
12.5	surface_cluster	7	3
12.5	surface_cluster	7	2
12.5	surface_cluster	7	3
12.5	complex	7	3
12.5	complex	7	2
12.5	surface_cluster	7	2
12.5	surface_cluster	7	2
12.5	surface_cluster	7	2
12.5	complex	7	2
12.5	surface_cluster	7	2
12.5	surface_cluster	7	4
12.5	complex	8	2
12.5	complex	8	4
12.5	complex	8	2
12.5	surface_cluster	8	2
12.5	surface_cluster	8	4
12.5	surface_cluster	8	3
12.5	complex	8	2
12.5	surface_cluster	8	2
12.5	complex	8	6
12.5	nanopore	8	3
12.5	surface_cluster	8	3
12.5	complex	8	3
12.5	surface_cluster	8	2
12.5	complex	8	2
12.5	nanopore	8	3
12.5	surface_cluster	8	2
12.5	complex	9	2
12.5	surface_cluster	9	2
12.5	surface_cluster	9	2
12.5	complex	9	8
12.5	surface_cluster	9	3
12.5	surface_cluster	9	4
12.5	surface_cluster	9	2
12.5	surface_cluster	9	2
12.5	surface_cluster	9	2
12.5	surface_cluster	9	3
12.5	surface_cluster	9	4
12.5	nanopore	9	3
12.5	surface_cluster	9	2
12.5	complex	9	3
12.5	complex	9	2
12.5	surface_cluster	9	2
12.5	complex	9	2
12.5	complex	9	4
12.5	complex	9	5
12.5	complex	9	2
12.5	complex	9	3
12.5	surface_cluster	10	4
12.5	surface_cluster	10	2
12.5	surface_cluster	10	2
12.5	surface_cluster	10	4
12.5	surface_cluster	10	2
12.5	surface_cluster	11	2
12.5	surface_cluster	11	2
12.5	surface_cluster	11	2
12.5	complex	11	2
12.5	surface_cluster	11	2
12.5	complex	12	2
12.5	complex	12	4
12.5	surface_cluster	12	2
12.5	surface_cluster	12	2
12.5	surface_cluster	12	3
12.5	surface_cluster	12	4
12.5	complex	13	2
12.5	complex	13	4
12.5	complex	13	3
12.5	complex	13	4
12.5	surface_cluster	13	2
12.5	surface_cluster	13	3
12.5	complex	13	5
12.5	surface_cluster	13	3
12.5	surface_cluster	13	2
12.5	surface_cluster	13	2
12.5	surface_cluster	13	2
12.5	surface_cluster	13	2
12.5	complex	13	2
12.5	complex	13	3
12.5	surface_cluster	14	2
12.5	complex	14	2
12.5	complex	14	4
12.5	surface_cluster	14	2
12.5	surface_cluster	14	2
12.5	complex	14	2
12.5	complex	15	2
12.5	surface_cluster	15	2
12.5	complex	15	2
12.5	surface_cluster	15	3
12.5	surface_cluster	15	3
12.5	surface_cluster	15	2
12.5	surface_cluster	15	3
12.5	surface_cluster	16	4
12.5	surface_cluster	16	2
12.5	complex	16	2
12.5	nanopore	16	10
12.5	surface_cluster	16	4
12.5	surface_cluster	16	5
12.5	complex	16	3
12.5	surface_cluster	16	4
12.5	complex	16	4
12.5	surface_cluster	16	2
12.5	surface_cluster	16	2
12.5	surface_cluster	16	2
12.5	surface_cluster	16	9
12.5	complex	16	2
12.5	complex	17	3
12.5	surface_cluster	17	2
12.5	complex	17	4
12.5	complex	17	3
12.5	surface_cluster	17	2
12.5	surface_cluster	17	2
12.5	surface_cluster	17	2
12.5	surface_cluster	17	4
12.5	surface_cluster	17	2
12.5	surface_cluster	17	3
12.5	surface_cluster	17	2
12.5	complex	18	2
12.5	surface_cluster	18	2
12.5	surface_cluster	18	4
12.5	surface_cluster	18	3
12.5	nanopore	18	10
12.5	complex	18	2
12.5	complex	18	6
12.5	surface_cluster	18	2
12.5	surface_cluster	18	2
12.5	surface_cluster	18	2
12.5	surface_cluster	18	2
12.5	complex	18	6
12.5	surface_cluster	18	3
12.5	surface_cluster	19	2
12.5	complex	19	4
12.5	surface_cluster	19	2
12.5	surface_cluster	19	5
12.5	surface_cluster	19	2
12.5	nanopore	19	3
12.5	complex	19	7
12.5	complex	19	4
12.5	surface_cluster	19	3
12.5	complex	19	6
12.5	complex	19	6
12.5	complex	19	5
12.5	complex	19	2
12.5	complex	19	2
12.5	surface_cluster	19	2
12.5	nanopore	19	3
12.5	surface_cluster	20	2
12.5	surface_cluster	20	2
12.5	complex	20	4
12.5	surface_cluster	20	2
12.5	complex	20	5
12.5	complex	20	8
12.5	complex	20	2
12.5	complex	20	5
12.5	complex	21	6
12.5	surface_cluster	21	4
12.5	surface_cluster	21	2
12.5	surface_cluster	21	2
12.5	surface_cluster	21	2
12.5	surface_cluster	21	2
12.5	nanopore	21	16
12.5	nanopore	21	3
12.5	surface_cluster	21	2
12.5	complex	21	4
12.5	nanopore	21	3
12.5	complex	21	3
12.5	surface_cluster	21	2
12.5	complex	22	6
12.5	surface_cluster	22	4
12.5	surface_cluster	22	3
12.5	surface_cluster	22	4
12.5	complex	22	2
12.5	surface_cluster	22	2
12.5	surface_cluster	22	2
12.5	surface_cluster	22	3
12.5	complex	22	16
12.5	surface_cluster	22	3
12.5	surface_cluster	22	2
12.5	surface_cluster	22	4
12.5	nanopore	22	3
12.5	nanopore	22	14
12.5	complex	22	6
12.5	complex	22	5
12.5	surface_cluster	23	4
12.5	surface_cluster	23	4
12.5	complex	23	8
12.5	complex	23	5
12.5	complex	23	11
12.5	complex	23	16
12.5	surface_cluster	23	3
12.5	complex	23	8
12.5	surface_cluster	23	6
12.5	surface_cluster	23	2
12.5	complex	23	2
12.5	surface_cluster	23	5
12.5	surface_cluster	23	2
12.5	complex	23	6
12.5	surface_cluster	23	7
12.5	surface_cluster	23	2
12.5	complex	23	2
12.5	surface_cluster	23	3
12.5	nanopore	24	4
12.5	surface_cluster	24	8
12.5	surface_cluster	24	2
12.5	complex	24	6
12.5	complex	24	11
12.5	surface_cluster	24	3
12.5	complex	24	3
12.5	surface_cluster	24	3
12.5	surface_cluster	24	2
12.5	complex	24	4
12.5	surface_cluster	24	3
12.5	nanopore	24	12
12.5	surface_cluster	24	2
12.5	surface_cluster	25	2
12.5	surface_cluster	25	6
12.5	complex	25	3
12.5	complex	25	2
12.5	complex	25	4
12.5	complex	25	4
12.5	surface_cluster	25	3
12.5	complex	25	2
12.5	complex	25	6
12.5	surface_cluster	25	3
12.5	surface_cluster	25	2
12.5	surface_cluster	25	3
12.5	complex	25	5
12.5	surface_cluster	25	2
12.5	complex	25	3
12.5	complex	25	2
12.5	complex	25	2
12.5	surface_cluster	25	9
5	surface_cluster	0	2
5	surface_cluster	0	2
5	surface_cluster	0	2
5	complex	0	4
5	surface_cluster	2	2
5	surface_cluster	3	3
5	complex	3	2
5	surface_cluster	4	2
5	complex	5	2
5	surface_cluster	5	3
5	complex	5	2
5	complex	6	10
5	nanopore	6	3
5	surface_cluster	6	3
5	surface_cluster	6	2
5	surface_cluster	7	3
5	complex	7	3
5	surface_cluster	7	5
5	nanopore	8	4
5	surface_cluster	8	3
5	surface_cluster	8	2
5	surface_cluster	8	11
5	surface_cluster	8	2
5	surface_cluster	8	6
5	surface_cluster	9	17
5	complex	9	7
5	surface_cluster	9	4
5	surface_cluster	10	2
5	surface_cluster	10	2
5	complex	10	2
5	surface_cluster	10	2
5	complex	11	2
5	nanopore	11	11
5	surface_cluster	11	2
5	surface_cluster	11	3
5	surface_cluster	12	2
5	surface_cluster	12	2
5	surface_cluster	12	3
5	surface_cluster	13	3
5	surface_cluster	13	2
5	complex	14	5
5	complex	14	4
5	surface_cluster	14	5
5	surface_cluster	14	3
5	surface_cluster	14	2
5	complex	14	3
5	complex	14	2
5	surface_cluster	14	6
5	surface_cluster	14	2
5	surface_cluster	14	2
5	complex	14	2
5	surface_cluster	14	3
5	surface_cluster	14	2
5	surface_cluster	15	4
5	complex	16	3
5	surface_cluster	16	2
5	surface_cluster	16	2
5	complex	16	4
5	surface_cluster	16	2
5	surface_cluster	16	4
5	surface_cluster	16	2
5	surface_cluster	17	4
5	surface_cluster	17	2
5	surface_cluster	17	2
5	surface_cluster	17	4
5	surface_cluster	18	4
5	surface_cluster	18	2
5	surface_cluster	19	3
5	surface_cluster	19	2
5	surface_cluster	19	3
5	surface_cluster	19	3
5	surface_cluster	21	6
5	surface_cluster	21	2
5	surface_cluster	21	2
5	complex	21	2
5	complex	21	2
5	surface_cluster	21	3
5	surface_cluster	22	3
5	surface_cluster	22	2
5	surface_cluster	22	3
5	surface_cluster	22	6
5	surface_cluster	22	7
5	complex	23	4
5	surface_cluster	23	14
5	nanopore	24	5
5	nanopore	24	8
5	surface_cluster	24	5
5	surface_cluster	24	2
5	surface_cluster	24	3
5	surface_cluster	24	3
5	surface_cluster	24	7
5	surface_cluster	24	2
5	surface_cluster	25	2
5	surface_cluster	25	3
5	surface_cluster	25	2
5	surface_cluster	25	3
5	surface_cluster	25	2
5	surface_cluster	26	3
5	surface_cluster	26	5
5	surface_cluster	26	2
5	surface_cluster	26	2
5	surface_cluster	26	2
5	complex	27	2
5	surface_cluster	29	3
5	surface_cluster	29	2
5	complex	29	9
9.1	surface_cluster	0	2
9.1	complex	0	2
9.1	surface_cluster	0	3
9.1	surface_cluster	1	2
9.1	surface_cluster	1	2
9.1	surface_cluster	2	2
9.1	surface_cluster	3	2
9.1	surface_cluster	3	2
9.1	surface_cluster	4	4
9.1	surface_cluster	4	2
9.1	surface_cluster	4	2
9.1	complex	4	2
9.1	complex	4	2
9.1	surface_cluster	4	3
9.1	complex	4	3
9.1	surface_cluster	5	4
9.1	surface_cluster	6	2
9.1	surface_cluster	6	2
9.1	complex	6	2
9.1	surface_cluster	6	2
9.1	complex	7	3
9.1	surface_cluster	7	2
9.1	surface_cluster	7	3
9.1	surface_cluster	7	2
9.1	surface_cluster	8	5
9.1	nanopore	8	4
9.1	surface_cluster	8	2
9.1	surface_cluster	8	2
9.1	complex	9	7
9.1	surface_cluster	9	2
9.1	complex	9	2
9.1	surface_cluster	9	2
9.1	surface_cluster	9	5
9.1	surface_cluster	9	2
9.1	surface_cluster	9	2
9.1	complex	9	4
9.1	surface_cluster	9	2
9.1	complex	10	6
9.1	surface_cluster	10	2
9.1	surface_cluster	10	2
9.1	complex	10	2
9.1	complex	11	4
9.1	surface_cluster	11	2
9.1	surface_cluster	11	2
9.1	surface_cluster	11	3
9.1	complex	11	2
9.1	surface_cluster	11	2
9.1	surface_cluster	11	2
9.1	surface_cluster	12	2
9.1	surface_cluster	12	2
9.1	surface_cluster	12	2
9.1	surface_cluster	12	2
9.1	complex	12	2
9.1	surface_cluster	12	2
9.1	surface_cluster	12	2
9.1	complex	12	2
9.1	surface_cluster	12	2
9.1	surface_cluster	13	3
9.1	surface_cluster	13	2
9.1	surface_cluster	13	3
9.1	surface_cluster	13	3
9.1	surface_cluster	14	2
9.1	surface_cluster	14	2
9.1	surface_cluster	14	2
9.1	surface_cluster	14	2
9.1	complex	14	2
9.1	surface_cluster	14	2
9.1	complex	14	2
9.1	surface_cluster	14	2
9.1	surface_cluster	14	2
9.1	complex	14	2
9.1	surface_cluster	14	2
9.1	complex	15	2
9.1	surface_cluster	15	2
9.1	complex	15	2
9.1	complex	16	2
9.1	complex	16	3
9.1	complex	16	2
9.1	surface_cluster	18	3
9.1	surface_cluster	18	2
9.1	complex	18	2
9.1	complex	18	2
9.1	nanopore	18	3
9.1	surface_cluster	18	2
9.1	surface_cluster	19	2
9.1	complex	19	2
9.1	surface_cluster	19	2
9.1	surface_cluster	19	2
9.1	surface_cluster	19	2
9.1	surface_cluster	19	3
9.1	complex	20	3
9.1	surface_cluster	20	3
9.1	complex	20	3
9.1	complex	20	2
9.1	surface_cluster	20	2
9.1	surface_cluster	21	2
9.1	surface_cluster	21	2
9.1	complex	21	3
9.1	surface_cluster	21	2
9.1	surface_cluster	22	2
9.1	surface_cluster	22	2
9.1	surface_cluster	22	3
9.1	surface_cluster	22	2
9.1	surface_cluster	22	4

## Sheet: Fig. 3b_1
Label	isolated vacancy	surface_cluster	complex	nanopore	middle_cluster
Experiment	0.430021	0.269231	0.209402	0.0870726	0.0042735
Random	0.658456	0.0837438	0.198686	0.0155993	0.043514
Tx=0.0, 30nm, vTi=0.035, vC=0.000	0.416256	0.416256	0.167488	0	0
Tx=0.0, 30nm, vTi=0.035, vC=0.010	0.326765	0.466338	0.206897	0	0
Tx=0.0, 30nm, vTi=0.035, vC=0.050	0.0648604	0.795567	0.130542	0.0090312	0
Tx=0.0, 30nm, vTi=0.035, vC=0.100	0.0985222	0.809524	0.0821018	0.00985222	0
Tx=0.5, 30nm, vTi=0.035, vC=0.000	0.594417	0.231527	0.174056	0	0
Tx=0.5, 30nm, vTi=0.035, vC=0.010	0.480296	0.334154	0.183087	0.00246305	0
Tx=0.5, 30nm, vTi=0.035, vC=0.050	0.42775	0.325944	0.207718	0.0303777	0.00821018
Tx=0.5, 30nm, vTi=0.035, vC=0.100	0.415435	0.302956	0.20197	0.0763547	0.00328407
Tx=0.8, 30nm, vTi=0.035, vC=0.000	0.575534	0.262726	0.158456	0	0.00328407
Tx=0.8, 30nm, vTi=0.035, vC=0.010	0.501642	0.18555	0.245484	0.0262726	0.0410509
Tx=0.8, 30nm, vTi=0.035, vC=0.050	0.310345	0.0935961	0.371921	0.0320197	0.192118
Tx=0.8, 30nm, vTi=0.035, vC=0.100	0.283251	0.043514	0.409688	0.0229885	0.240558

## Sheet: Fig. 3b_2
Label	L1	TVD
Experiment	0	0
Random	0.535351	0.267676
Tx=0.0, 30nm, vTi=0.035, vC=0.000	0.294051	0.147025
Tx=0.0, 30nm, vTi=0.035, vC=0.010	0.394215	0.197107
Tx=0.0, 30nm, vTi=0.035, vC=0.050	1.05267	0.526336
Tx=0.0, 30nm, vTi=0.035, vC=0.100	1.08059	0.540293
Tx=0.5, 30nm, vTi=0.035, vC=0.000	0.328791	0.164396
Tx=0.5, 30nm, vTi=0.035, vC=0.010	0.230396	0.115198
Tx=0.5, 30nm, vTi=0.035, vC=0.050	0.1213	0.0606501
Tx=0.5, 30nm, vTi=0.035, vC=0.100	0.0674498	0.0337249
Tx=0.8, 30nm, vTi=0.035, vC=0.000	0.291025	0.145512
Tx=0.8, 30nm, vTi=0.035, vC=0.010	0.288962	0.144481
Tx=0.8, 30nm, vTi=0.035, vC=0.050	0.700728	0.350364
Tx=0.8, 30nm, vTi=0.035, vC=0.100	0.873142	0.436571

## Sheet: Fig. S3a
sample_id	group	defect_count
25	1	3
25	2	30
25	3	59

## Sheet: Fig. S5
percent_HF	images_used	mean_vacancy_percent	ci95_low	ci95_high
5	1	1.41631	0.259202	3.22581
5	5	1.43436	0.853398	2.10766
5	10	1.42617	0.989179	1.91535
5	15	1.42851	1.08714	1.80991
5	20	1.4395	1.1209	1.78831
5	25	1.435	1.15626	1.73608
5	28	1.4312	1.17578	1.69914
9.1	1	1.5156	0.353357	2.37581
9.1	5	1.50201	1.1076	1.86959
9.1	10	1.50448	1.23673	1.75826
9.1	15	1.50297	1.28779	1.71518
9.1	20	1.50561	1.32127	1.68905
9.1	23	1.50566	1.32929	1.67505
12.5	1	3.59818	2.06992	6.57712
12.5	5	3.61033	2.6428	4.63103
12.5	10	3.61568	2.9311	4.36956
12.5	15	3.63356	3.09192	4.24435
12.5	20	3.61206	3.15123	4.12687
12.5	25	3.62364	3.20802	4.08509
12.5	26	3.61998	3.19595	4.04111

## Sheet: Fig. S6
HF_concentration_percent	estimate_percent	ci_low_percent	ci_high_percent	source
2.7	0.930228	0.728166	1.12006	digitized_curve
5.3	1.31848	0.90274	1.73639	digitized_curve
7	1.52478	1.05482	1.98757	digitized_curve
5	1.42897	1.16892	1.70918	bootstrap_all_images
9.1	1.5042	1.32379	1.67427	bootstrap_all_images
12.5	3.62002	3.20725	4.0477	bootstrap_all_images

[truncated: 3 more sheets: Fig. S8b_1, Fig. S8b_2, Fig. S9]
